# Supplementary material for: Dehydrin Protein TaCOR410 Improves Drought Resistance of Wheat Through Autophagy
Source: Plants (Basel). 2025 Sep 2;14(17):2726. doi: 10.3390/plants14172726 (PMC12430722; doi:10.3390/plants14172726)
Supplement: Supplementary file 1 [file plants-14-02726-s001.zip]

Archive with 1 entries (1 files):
- plants-3819609-supplementary.doc
